# Supplementary material for: Cardiac Implantable Electronic Device Lead Perforation: A 25-Year Single-Center Experience
Source: J Clin Med. 2026 Apr 2;15(7):2705. doi: 10.3390/jcm15072705 (PMC13073508; doi:10.3390/jcm15072705)
Supplement: Supplementary file 1 [file jcm-15-02705-s001.zip]

Archive with 1 entries (1 files):
- jcm-4187637-supplementary.xlsx
