# Supplementary material for: Cardiac Implantable Electronic Device Lead Perforation: A 25-Year Single-Center Experience
Source: J Clin Med. 2026 Apr 2;15(7):2705. doi: 10.3390/jcm15072705 (PMC13073508; doi:10.3390/jcm15072705)
Supplement: Supplementary file 1 [file jcm-15-02705-s001.zip › jcm-4187637-supplementary.xlsx]

## Sheet: Sondenperforation
Age	Sex	Diagnosis	Complaint	Operation	Method of diagnosis	hemodynamic instability	Tamponade	Pericardial effusion	Perforating lead	Simple removal	Pericardiocenthesis	Pericardiotomy inferior	sternotomy	Thoracotomy	rdirect reimplantation transvenous	direct reimplantation epicardial	PM	ICD	CRT	single coil	double coil Leads	RV leads	RA leads	LV Leads	remaining leads	Site of Perforation	Age of Perforating lead days	Hospitalization duration	In-hospital mortality	WEIGHT	HEIGHT	BMI	EF	NYHA	Diabetes	HTN	renal insufficiency(Crea >2)	coronary heart disease	Steroids	Afib	oral anitcoagulation	Not
#REF!	1	RV-Perforation nach SM -Anlage, AV-Block III, LSB, Diab. mell.,	chest pain	Schrittmacherimplantation (VVIR) epikardial, Einlage einer Perikarddrainage	XR	0	0	1	RV				1	0	0	1	1					1			1	RV apex	1	5	0			25	55	1	1	0	0	0	0	0
#REF!	0	Sympt. AV-Block III°, Z.n. Anlage eines pass. SM, Z.n. Implantation eines VVIR-SM heute morgen in Eberbach, bei unipolarem Exitblock und bipolar hoher Reizschwelle hochgradiger Verdacht auf Perforation der RV-Elektrode, Z.n. Uterus-Ca mit ossärer Metastas	symptomatic bradycardia	Wechsel der RV-Elektrode	XR	0	0	1	RV	1				0	1	0	1					1			0	RV apex	1	5	0	43	1.55	17.898	55	1	0	1	0	0	0	0		uterine Ca
#REF!	0	Z.n. DDDR-Implantation am 12.4.2006 in Mannheim bei intermitt. AV-Block II°, bzw. AV-Block III°, radiologisch und durch Elektrodenwerte gesicherte RV-Elektrodenperforation der Ankerelektrodemit geringer Ergußbildung	asymptomatic	Mediane Thorakotomie, Übernaht des Ventrikels und Explantation des transvenösen DDDR-Systems, Implantation epimyokardialer LV-Elektroden und einer epimyokardialen RA-Elektrode, Implantation des Gerätes epigastrisch unterhalb der Facie des M. rectus	XR	0	0	1	RV	0			0	1	0	1	1					1	1		1	RV apex	2	5	0	82	1.6	32.0312	55	1		1	1
#REF!	1	Intermitt. Sinusarrest. Herzinsuffizienz NYHA II-III. Z.n. Kardialer Dekompensation. Z.n. Synkope. Art. Hypertonus. Diabetes mellitus. Z.n. Knie-OP. Varizen bds. Glaukom. Z.n. DDD-Schrittmacherimplantation (Mannheim). Z.n. Sondenperforation.	symptomatic bradycardia	Epicardiotomia inferior. Anlage einer Perikarddrainage. Anlage von 2 SM-Elektroden (RA und RV). DDD-SM-Implantation abdominal.	XR	1	0	1	RV			1		0		1	1					1	1		0	RV apex	1	4	0	80	1.65	29.3848	30	3	1	1	0	0	0	0
#REF!	1	Z.n. SMI bei AV-Block II, Jetzt: V.a. Sondenperforation	symptomatic tamponade	Explantaion der RV-Elektrode; Übernähung der Perforationsstelle, Implantation 2 epimyokardiale LV-Elektrode	XR	0	0	1	RV	0			1	0		1	1					1			1	RV apex	5	6	0			25	55	1	0	0	0	0	0	0	1
#REF!	0	Sondenperforation ,Z.n. VVI schrittmacher in KKH Weinheim am 10.11.2008 AV-Block II Art.hypertonie	symptomatic tamponade	Schrittmacher Sonde Explantation Drainage blutige Perikard erguss nach teil mediansternotomie Einschrauben eine Epimyokardialen schrittmacher Elektrode.	XR	0	0	1	RV				1	0		1	1					1	1		0	RV apex	2	6	0			25	55	1		1				1	1
#REF!	1	Z.n. DDD-Schrittmacherimplantation (SJM Identity) am 5.3.2009/06.3.2009 in Klinikum Mannheim. Sick-Sinus-Synderom. Paroxymales VHF. Persistierende linke obere Hohlvene. Prostata-CA. Z.n. Radioatio 08/08. Jetzt: Perforation der RV-Sonde.	asymptomatic	Explantation der RV-Sonde. Intraoperative Echokardiographie. Implantation einer neuen RV-Elektrode (transvenös).	XR	0	0	1	RV	1					1		1					1	1	0	1	RV apex	142	2	0	94	1.81	28.6927	55	1	0	0	0	0	0	1	1
#REF!	0	Z.n. DDD-SM-Impl. re. subkutan am 22.01.2010 in Mosbach, jetzt V.a. Perforation der RV-Wand durch die RV- Elektrode.	asymptomatic	Elektrodenexplantation re., DDD-SM-Neuimplantation li. unter Verwendung des alten Generators.	XR	0	0	0	RV	1				0	1	0	1					1	1		0	RV apex	5	2	0	65	1.6	25.3906	55	1		1
#REF!	0	Z.n. VVI-SM-Impl. am 27.04.2010 in Sinsheim, jetzt hohe Reizschwelle bzw. Exitblock, V.a. Perforation des Ventrikelwand.	asymptomatic	Wechsel der Ventrikelsonde.	XR	0	0	0	RV	1				0	1	0	1					1			0	RV apex	18	2	0			25	53	2	1	1	0	1	0	0
#REF!	1	Z.n. DDD-Schrittmacher Implantation in Mannheim. V.a. Perforation der atrialen Elektrode mit Pneumothorax und Pneumoperikard.	chest pain	Extraktion der RA-Elektrode unter TEE Monitoring. Reimplantation der Elektrode und intraoperative Messungen.	CT	0	0	0	RA	1				0	1	0	1					1	1		1	RA	1	7	0			25	45	3	1			1				Pneumothorax, Pneumopericadium
#REF!	0	Kombin. Mitralklappenvitium. Z.n. MK-Valvuloplastie 1998, 2006. Z.n. Mitralklappenersatz mit mechanischer Prothese (33 mm. SJM). Z.n. VVI-SMI (auswärtige Klinik). V.a. RV-Sondenperforation bei Perikardtamponade.	symptomatic tamponade	Perikardiotomia inferior zur Entlastung des Perikardergußes (500 ml altblutig). Austausch der RV-Elektrode. Hematomausräumung der SM-Tasche. Anlage einer Redondrainage. Thorakotomie, Hämatonausräumung und Blutstillung.	CT	1	1	1	RV			0	1	1	1		1					1			0	RV apex	4	5	0	64	1.65	23.5078	40	1	0	1	0	1		1	1	re op
#REF!	1	Tachy-bradykardie-Syndrom. Z.n. frustraner Schrittmacherimplantation bei V.a. Sondeperforation (auswärtige Klinik).	asymptomatic	Intraoperative TEE. Implantation eines 2-Kammer-Schrittmachers. Versuch der Kardioversion. Ausschluss eines Perikardergusses.	XR	0	0	0	RV	1		0	0	0	1	0	1					1	1		1	RV apex	1	2	0	70	1.68	24.8016	55	1	1	1	0	0	0	1	1
#REF!	0	Z.n. DDD-Schrittmacherimpl. in Mosbach mit V.a. Perforation des RV, Z.n. Anlage und Entfernung eines Pigtail-Katheters	symptomatic tamponade	VVI-Schrittmacherimpl. li. epipektoral subfascial, Entfernung des alten Schrittmachersystems unter Monitoring von RR und ZVD (beide invasiv gemessen) und transthorakaler Echokardiographie. Es gibt auch nach 30 Minuten Wartezeit keine Veränderung der Hämod	XR + Echo	1	1		RV	1	1				1		1					1			0	RV apex	1	2	0	70	1.62	26.6728	55	1	0	1	1	0	0	0	1	Pericardiothensis by cardiologist
#REF!	1	Z.n. DDD SMI und Sondenperforation (auswärtig). Stabiler Perikarderguss.	chest pain	Extraktion der RV-Elektrode. Reimplantation einer neuen RV- und RA-Elektrode bei Impendanzanstieg.	XR, CT	0	0	0	RV	1	0	0			1		1					1	1		1	RV apex	14	3	0	93	1.78	29.3524	55	1	0	1	0	1	0	0		PM analysis and XR showed perforation
#REF!	0	Sick-sinus-Syndrome mit Medtronic 2-Kammer-SM-Implantation am 22.07.2015. SM Ventrikel-Elektrode Perforation	asymptomatic	Ventrikel-Sonde Revision, Neuimplantation einer Ventrikel-Sonde Explant. RV-Elektrode: Medtronic, 4074/58, Typ: bipolar	XR			1	RV	1					1		1					1	1		1	RV apex	67	5	0	55	1.58	22.0317	55	1	1	1	0	1	0	0
#REF!	0	Schrittmachertaschenhämatom RV-Perforation durch der RV-Elektrode Z.n. DDDR SM-Implantation AVB III° Z.n AKE am 09.11.2015, bei hochgradiger AS III°, AI I°, KÖF 0,56cm² MI I° KHK ohne höhergradige Stenosen Normale LVF LV-Hypertrophie aHT DM	symptomatic tamponade	Hämatomauräumung Implatation einer neuen RV-Elektrode	XR	0	0	0	RV	1	0	0	0	0	1	0	1					1	1		1	RV apex	18	3	0	70	1.55	29.1363	50	1	1	1	0	1	0	0
#REF!	0	Ventrikelperforation bei Z. n. DDD-SMI in Mannheim mit Perikarderguss (7mm)	asymptomatic	Ventrikelsondenextraktion in Thorakotomiebereitschaft	CT	0	0	1	RV	1	0	0	0	0	1		1					1	1		1	RV apex	7	2	0	80	1.69	28.0102	70	1	0	0	0	0	0	0
#REF!	1	Z.n. DDD-SMI und Sondenperforation (auswärtig). Hematoperikard.	symptomatic tamponade	Sondenreplatzierung. Perikardiotomia inferior und Drainageanlage.	XR, ECHo	1	1	1	RV			1			1		1					1	1		1	RV apex	6	6	0			24	55	1		1				1	1
#REF!	1	V.a. RV Sondenperforation	asymptomatic	RV Sondenanlage, RV Sonden Extraktion, RA Sondenrevision	XR	0	0	1	RV	1					1		1					1	1		1	RV apex	15	3	0			25	55	1	0	1	1	1	0	0
#REF!	0	AVB-III° Z.n. SMI mit RV-Sondenperforation und Anlage Perikarddrainage bei Herztamponade	symptomatic tamponade	Anlage einer neuen RV-Elektrode Explantation der alten RV-Elektrode	CT	1	1	1	RV	1	1				1		1					1	1		1	RV apex	102	6	0	75	1.58	30.0433	55	3	0	1	0	1	0	0
#REF!	0	hochgr. V.a. auf RV-Sonden-Dislokation und Gefahr der Perforation mit Dysfunktion, Z.n. SM-Anlage 07.06.2019	symptomatic bradycardia	RV-Sonden-Revision, elektrische Kardioversion nach Ausschluss intracavitärer Thromben durch TEE	XR, Echo	1	1	1	RV			1	0	0	1		1					1	1		1	RV apex	6	9	0	62	1.61	23.9188	50	1	0	0	0	1	0	0
#REF!	1	Sondenperforation der RV-Sonde mit noch geringem Perikarderguss, hämodynamisch nicht mehr relevant, großer Pleuraerguss rechts, Z.n. fulminantem HWI mit Rechtsherzversagen und AVB III°	symptomatic bradycardia	RV-Sondenrevision, Pleuradrainage links mit Entlastung von 80mml serösem Pleuraerguss	XR	0	0	1	RV	1					1		1					1	1		1	RV apex	25	3	0	80	1.8	24.6914	50	4	0	0	0	1	0	0
#REF!	1	Hämatothorax (rechts) und Hämatoperikard bei RA-Sonden Perforation, Z.n. DDD-SM-Implantation (Heppenheim) bei AVB II°	dyspnea	Pneumocath-Anlage rechts (ca. 2 L Hämatothorax rechts), Entfernung des alten Schrittmacher Systems und Neuimplantation der Vorhof- und Ventrikelsonde (DDD)	CT	0	0	1	RA	1					1		1					1	1		1	RA	1	7	0	89	1.79	27.7769	55	2								Hematothorax 1.5 L drained
#REF!	1	Z.n. SMI mit Perforation der RV-Sonde und hämodynamisch relevanter Perikarderguß. Z.n. Perikardiozentese(100ml Blut)	symptomatic tamponade	Extraktion der RV-Sonde unter TEE-Kontrolle Implantation einer neuen RV-Sonde Entlastung von 480ml Perikarderguß über den Pigtail	XR, Echo	1	1	1	RV	1	1				1		1					1	1		1	RV apex	8	4	0	97	1.76	31.3146	55	3	1	1	0	0		0	1	pigtail for hematopericarium 100ml
#REF!	0	RV-Sonden-Perforation bei Z.n. DDD Schrittmacher-Implantation, intermitt. AVB III°	chest pain	RV-Sonden-Revision, Replatzierung	CT				RV	1					1		1					1	1		1	RV apex	1	1		51	1.59	20.1733	55	1					1
#REF!	0	RV-Perforation nach Schrittmacherimplantation (DDD) transvenös, Z.n. AKE + ACVB, akutes Nierenversagen	bleeding	DDD-Schrittmacherimplantation, Notfall-Thorakotomie bei Blutung nach Perforation RV-Spitze	Clinical	1	1	1	RV				1		1		1					1	1		1	RV apex	1	35	0	51	1.55	21.2279	55	1	1		1	1		1	1	unstable during after implantation with bleeding from drains-> sternotomy, suturing RV-Apex
#REF!	1	Schrittmachersondenperforation, Z.n. VVI-SM-Implantation, Vorhofflimmern	asymptomatic	Repositionierung der RV-Sonde in Thorakotomiebereitschaft	XR			1	RV	1					1		1					1				RV apex	6	5		82	1.78	25.8806	65	1		1				1	1
#REF!	1	SM -Sonden-Perforation	chest pain	Ventrikulär Sonden EX,neue ventrikulär Sonden Imp, Neue Aggregat	CT, echo			1	RV	1					1		1					1	1		1	RV apex	5	3		75	1.65	27.5482	55	1	1	1		1			1
#REF!	0	RV-Sonden-Ventrikelperforation bei Z.n. DDD SMI (extern), Z.n. kardialer Dekompensation bei AVB °II Mobitz 2 + interm. AVB °III	dyspnea	RV-Sondenexplantation, Neuimplantation einer RV-Sonde	CT, XR			1	RV	1					1		1					1	1		1	RV apex	38	5		56	1.59	22.151	55	1	1	1
#REF!	1	RV Sondenperforation in die laterale Thoraxwand hinein	chest pain	RV Sonden Repositionierung	CT +++				RV	1					1		1					1	1		1	RV apex	5	2		68	1.59	26.8977	55	1		1
#REF!	1	Z.n. Schrittmacherimplantation. Perforation der RA-Elektreode und perikarderguss.	asymptomatic	Replazierung der RA-Elektrode unter echokardiographische Monitoring des Perikardergusses.	XR			1	RA	1					1		1					1	1		1	RA	1	3		71	1.71	24.281	55	1		1					1
77	0				CT	0	0	1	RV	1				0	1		1					1			1	RV apex	23	4	0	50	1.66	18.1449	55	1		1		0	0	1
Age	Sex	Diagnosis		Operation	Method of diagnosis	hemodynamic instability	Tamponade	Pericardial effusion	Perforating lead	Simple removal	Pericardiocenthesis	Pericardiotomy inferior	sternotomy	Thoracotomy	rdirect reimplantation transvenous	direct reimplantation epicardial	PM	ICD	CRT	single coil	double coil Leads	RV leads	RA leads	LV Leads	remaining leads	Site of Perforation	Age of Perforating lead days	Hospitalization duration	In-hospital mortality	WEIGHT	HEIGHT	BMI	EF	NYHA	Diabetes	HTN	renal insufficiency(Crea >2)	coronary heart disease	Steroids	Afib	oral anitcoagulation	Not
#REF!						8	7	23		23	3	3	5	2	27	5							24				16.6562	5.0625				25.4675	53.6875		11	22	4	12	1	8	12
#REF!																											30.7211	5.68406				3.37358	6.37102

## Sheet: Abfrage
SELECT HERZ2000_OP_PROTOKOLL.OP_DATUM, HERZ2000_OP_BUCH.AUFNAHMENR, [Herz2000_OP_Buch].[Name] & ", " & [Herz2000_OP_Buch].[Vorname] & ", *" & [Herz2000_OP_Buch].[Geburtsdatum] AS Patient, HERZ2000_OP_PROTOKOLL.DRINGLICHKEIT, HERZ2000_OP_BUCH.Diagnose, HERZ2000_OP_BUCH.Operation FROM HERZ2000_OP_BUCH INNER JOIN HERZ2000_OP_PROTOKOLL ON (HERZ2000_OP_BUCH.LNR = HERZ2000_OP_PROTOKOLL.LNR) AND (HERZ20…
(Operationen wg. Taschenperforation händisch gelöscht)
